# Supplementary material for: Methylobacterium sp. 2A Is a Plant Growth-Promoting Rhizobacteria That Has the Potential to Improve Potato Crop Yield Under Adverse Conditions
Source: Front Plant Sci. 2020 Feb 14;11:71. doi: 10.3389/fpls.2020.00071 (PMC7038796; doi:10.3389/fpls.2020.00071)
Supplement: Supplementary file 8 [file Table_4.xlsx]

## Sheet: Table S4
Table S4. Assortment of genes on the Methylobacterium sp. 2A genome that may contribute to PGP traits are listed. AHLs: Acyl-homoserine lactones
PGP trait	Gene annotation	EC number	KEGG Gene Name
Phyto-stimulation
L-tryptophan biosynthesis	Tryptophan synthase alpha chain	4.2.1.20	trpA
	Tryptophan synthase beta chain	4.2.1.20	trpB
	Indole-3-glycerol phosphate synthase	4.1.1.48	trpC
	Anthranilate phosphoribosyltransferase	2.4.2.18	trpD
	Anthranilate synthase, aminase component	4.1.3.27	trpE
	Phosphoribosylanthranilate isomerase	5.3.1.24	trpF
	Anthranilate synthase, amidotransferase component	4.1.3.27	trpG
Indole-3-acetic acid (IAA) biosynthesis from L-tryptophan	Tryptophan 2-monooxygenase	1.13.12.3	iaaM
	Aliphatic amidase	3.5.1.4	amiE
	Cobalt-containing nitrile hydratase subunit alpha	4.2.1.84	nthA
	Cobalt-containing nitrile hydratase subunit beta	4.2.1.84	nthB
	Nitrilase	3.5.5.7
ACC deaminase	1-aminocyclopropane-1-carboxylate deaminase	3.5.99.7	accD
B12 biosynthesis	Siroheme synthase / Precorrin-2 oxidase	1.3.1.76	CysG
	ATP:Cob(I)alamin adenosyltransferase	2.5.1.17	CobA/cobO
	Cobyrinic acid A,C-diamide synthase	6.3.5.9	CobB
	CblX, a non-orthologous displasment for Alpha-ribazole-5'-phosphate phosphatase		CobC
	CblY, a non-orthologous displasment for Alpha-ribazole-5'-phosphate phosphatase		CobC
	Adenosylcobinamide-phosphate synthase	6.3.1.10	CobCD
	Precorrin-6A synthase	2.1.1.152	CobF
	Precorrin-3B synthase	1.14.13.83	CobG
	Cobalt-precorrin-8x methylmutase	5.4.1.2	CobH
	Cobalt-precorrin-2 C20-methyltransferase	2.1.1.130	CobI
	Cobalt-precorrin-3b C17-methyltransferase	2.1.1.131	CobJ
	Cobalt-precorrin-6x reductase	1.3.1.54	CobK
	Cobalt-precorrin-6y C5-methyltransferase / Cobalt-precorrin-6y C15-methyltransferase [decarboxylating]	2.1.1.132	CobL
	Cobalt-precorrin-4 C11-methyltransferase	2.1.1.133	cobM
	CobN component of cobalt chelatase involved in B12 biosynthesis	6.6.1.2	CobN
	Cobyric acid synthase	6.3.5.10	CobQ
	Cobalamin biosynthesis protein BluB @ 5,6-dimethylbenzimidazole synthase putative CobR	1.13.11.79	BluB/CobR
	Aerobic cobaltochelatase CobS subunit	6.6.1.2	CobNST
	Cobalamin 5'-phosphate synthase	2.7.8.26	CobS
	Aerobic cobaltochelatase CobT subunit	6.6.1.2	CobT
	Adenosylcobinamide-phosphate guanylyltransferase	2.7.1.156/2.7.7.62	CobP/U
	CobW GTPase involved in cobalt insertion for B12 biosynthesis		CobW
	Outer membrane vitamin B12 receptor BtuB		BtuB
	Optional hypothetical component of the B12 transporter BtuN		BtuN
	Vitamin B12 ABC transporter, permease component BtuC		BtuC
Phyto-fertilization
Nitrogen fixation	Two-component nitrogen fixation transcriptional regulator FixJ		FixJ
	Two-component oxygen-sensor histidine kinase FixL		FixL
	Nitrogen regulation protein NtrB	2.7.13.3	NtrB
	Nitrogen regulation protein NtrC		NtrC
	Nitrogen regulation protein NtrX		NtrX
	Nitrogen regulation protein NtrY	2.7.3.-	NtrY
	Flavodoxin reductase		nifJ
	Serine acetyltransferase	2.3.1.30	nifP
	Cysteine desulfurase	2.8.1.7	nifS
	Iron-sulfur cluster assembly protein		nifU
Nitrogen metabolism and ammonia assimilation	Assimilatory nitrate reductase large subunit	1.7.1.1	NR
	Nitrite reductase [NAD(P)H] large subunit	1.7.1.4	nirB
	Ferredoxin--nitrite reductase	1.7.7.1	niR
	Glutaminase	3.5.1.2	glsA
	Aspargine synthetase [glutamine-hydrolyzing]	6.3.5.4	AS-B
	Formamidase	3.5.1.49	amiF
	Glutamine synthetase type I	6.3.1.2	glnA
	Glutamate synthase [NADPH] large chain	1.4.1.13	gltB
	Glutamate synthase [NADPH] small chain	1.4.1.13	gltD
	NAD+-specific glutamate dehydrogenase	1.4.1.2
	Ammonium transporter
Inorganic phosphate solubilization	Coenzyme PQQ synthesis protein A		pqqA
	Coenzyme PQQ synthesis protein B		pqqB
	Coenzyme PQQ synthesis protein C/D		pqqC/D
	Coenzyme PQQ synthesis protein E		pqqE
	UDP-glucose dehydrogenase	1.1.1.22	gdh
	Protease		pqqF
	Zinc protease		pqqG
Organic phosphate acquisition	Nonspecific acid phosphatase precursor	3.1.3.2
	Probable acid phosphatase
Other PGPR fitness conferring genes
Bacterial chemotaxis	Signal transduction histidine kinase CheA	2.7.3.-	CheA
	Chemotaxis response regulator protein-glutamate methylesterase CheB	3.1.1.61	CheB
	Chemotaxis protein methyltransferase CheR	2.1.1.80	CheR
	Chemotaxis protein CheV	2.7.3.-	CheV
	Positive regulator of CheA protein activity		CheW
	Chemotaxis protein motC		motC
	Chemotaxis response regulator containing a CheY-like receiver domain and a methylesterase domain
	Chemotaxis regulator - transmits chemoreceptor signals to flagelllar motor components CheY
	CheY-like receiver
	Methyl-accepting chemotaxis protein I (serine chemoreceptor protein)		MCP
Bacterial motility	Flagellar basal-body P-ring formation protein		FlgA
	Flagellar basal-body rod protein FlgB		FlgB
	Flagellar basal-body rod protein FlgC		FlgC
	Flagellar basal-body rod modification protein		FlgD
	Flagellar hook protein FlgE		FlgE
	Flagellar basal-body rod protein FlgF		FlgF
	Flagellar basal-body rod protein FlgG		FlgG
	Flagellar L-ring protein FlgH		FlgH
	Flagellar P-ring protein FlgI		FlgI
	Flagellar protein FlgJ [peptidoglycan hydrolase]	3.2.1.-	FlgJ
	Flagellar hook-associated protein FlgK		FlgK
	Flagellar hook-associated protein FlgL		FlgL
	Flagellar biosynthesis protein FlhA		FlhA
	Flagellar biosynthesis protein FlhB		FlhB
	Flagellar biosynthesis protein FliL		FliL
	Flagellar biosynthesis protein FliP		FliP
	Flagellar biosynthesis protein FliQ		FliQ
	Flagellar biosynthesis protein FliR		FliR
	Flagellar hook-associated protein FliD		FliD
	Flagellar hook-basal body complex protein FliE		FliE
	Flagellar M-ring protein FliF		FliF
	Flagellar motor switch protein FliG		FliG
	Flagellum-specific ATP synthase FliI		FliI
	Flagellar protein FliJ		FliJ
	Flagellar hook-length control protein FliK		FliK
	Flagellar motor switch protein FliM		FliM
	Flagellar motor switch protein FliN		FliN
	Flagellar trans-acting factor FliX		FliX
	Flagellar protein FlbB		FlbB
	Flagellin protein FlaA		FlaA
	Flagellar motor rotation protein MotA		MotA
	Flagellar motor rotation protein MotB		MotB
Reactive oxygen species degradation / Superoxide radicals degradation	Superoxide dismutase [Cu-Zn] precursor	1.15.1.1	sodC
	Superoxide dismutase [Fe]	1.15.1.1	sodB
	Catalase	1.11.1.6	CAT
	Putative manganese containing catalase
	Peroxidase	1.11.1.7
	Thiol peroxidase	1.11.1.15	tpx
	Cytochrome c551 peroxidase	1.11.1.5
	Glutathione reductase
	Glutathione peroxidase family protein	1.11.1.9	GPx
Antimicrobial compounds
Chitinase production	Chitinase	3.2.1.14	ChiC
Phenazine production	Phenazine biosynthesis protein PhzF like		PhzF
Colicin production	Dihydrofolate synthase	6.3.2.12	folC
	Folylpolyglutamate synthase	6.3.2.17	folC
	Amidophosphoribosyltransferase	2.4.2.14	purF
	Acetyl-coenzyme A carboxyl transferase beta chain	6.4.1.2
	Colicin V production protein		CvpA
	tRNA pseudouridine synthase A	4.2.1.70
	TolA protein		TolA
	TolB protein precursor, periplasmic protein involved in the tonb-independent uptake of group A colicins		TolB
	Type I secretion outer membrane protein, TolC precursor		TolC
4-hydroxybenzoate production	4-hydroxybenzoate polyprenyl transferase	2.5.1.39	ubiA
	4-hydroxybenzoate transporter		pcaK
AHLs degradation	Penicillin acylase	3.5.1.11	PAH
Siderophore biosynthesis	Siderophore biosynthesis protein, monooxygenase
	Siderophore synthetase large component, acetyltransferase
	Siderophore synthetase small component, acetyltransferase
	Siderophore synthetase component, ligase
	Siderophore biosynthesis diaminobutyrate--2-oxoglutarate aminotransferase	2.6.1.76	EctB
	TonB-dependent siderophore receptor
	TonB-dependent hemin , ferrichrome receptor
Aerobactin biosynthesis	L-lysine 6-monooxygenase	1.14.13.59	iucD
	N6-hydroxylysine O-acetyltransferase	2.3.1.102	iucB
	Citrate:6-N-acetyl-6-N-hydroxy-L-lysine ligase, alpha subunit	6.3.2.27	iucA/C
	Aerobactin siderophore receptor IutA		iutA
Enterobactin biosynthesis	Isochorismatase	3.3.2.1	EntB
	2,3-dihydroxybenzoate-AMP ligase	2.7.7.58	entE
	Holo-[acyl-carrier protein] synthase	2.7.8.7	acpS
	4´-phosphopantetheinyl transferase	2.7.8.-	entD
Antibiotic resistance
Chloramphenicol	Chloramphenicol acetyltransferse	2.3.1.28
Beta-lactam	B-lactamase	3.5.2.6	blaP
